# Supplementary material for: Iron (oxyhydr)oxides are responsible for the stabilization of Cu and Zn in AMD after treatment with limestone
Source: PeerJ. 2023 Jan 30;11:e14663. doi: 10.7717/peerj.14663 (PMC9897064; doi:10.7717/peerj.14663)
Supplement: Supplemental Information 4 [file peerj-11-14663-s004.xlsx]

## Sheet: S
		Zn: 3.78 mg/L; Cu：85.88 mg/L; Fe: 475.66 mg/L in the initial water samples
			concentration in supernatant（mg/L）	average	removal rate（%）	average	±				concentration in supernatant（mg/L）	average	removal rate（%）	average	±				concentration in supernatant（mg/L）	average	removal rate（%）	average	±						average	±
	Zn	2h	3.02104	3.105	20.0783	17.8571	1.93727		Cu	2h	52.5816	53.9332	38.7732	37.1993	1.39804		Fe	2h	6.85916	6.77771	98.558	98.5751	0.0185978			pH	2h	4.79	4.79	0
			3.13829		16.9764						54.3419		36.7235						6.6836		98.5949							4.79
			3.15567		16.5167						54.8762		36.1013						6.79035		98.5724							4.79
		6h	2.58683	2.5926	31.5653	31.4127	0.568222			6h	10.9348	10.8181	87.2674	87.4032	0.118999			6h	4.73698	4.75949	99.0041	98.9994	0.0131602				6h	5.49	5.49	1.08779e-15
			2.61637		30.7838						10.7751		87.4533						4.71125		99.0095							5.49
			2.57459		31.889						10.7444		87.489						4.83023		98.9845							5.49
		12h	1.51551	1.48773	59.9073	60.6422	0.795874			12h	1.79029	2.38263	97.9154	97.2256	0.684746			12h	4.21833	4.15584	99.1132	99.1263	0.0218814				12h	5.98	5.98	0
			1.45577		61.4875						2.96632		96.546						4.03569		99.1516							5.98
			1.4919		60.5317						2.39129		97.2155						4.2135		99.1142							5.98
		1d	0.962297	0.972078	74.5424	74.2836	0.333126			1d	0.853462	0.824079	99.0062	99.0404	0.0432181			1d	3.10836	3.04555	99.3465	99.3597	0.0153284				1d	6.3	6.29333	0.0057735
			0.967652		74.4007						0.782368		99.089						3.0627		99.3561							6.29
			0.986286		73.9078						0.836407		99.0261						2.96559		99.3765							6.29
		3d	0.212849	0.212567	94.3691	94.3765	0.0280668			3d	0.315463	0.268	99.6327	99.6879	0.0559404			3d	0.348875	0.330225	99.9267	99.9306	0.00392076				3d	6.43	6.43	0
			0.211394		94.4076						0.2194		99.7445						0.311576		99.9345							6.43
			0.213459		94.3529						0.269137		99.6866						0.330225		99.9306							6.43
		7d	0.079413	0.080758	97.8991	97.8635	0.059105			7d	0.090676	0.0886	99.8944	99.8968	0.0021547			7d	0.3	0.3	99.9369	99.9369	0	<kal			7d	6.7	6.7	0
			0.079524		97.8962						0.088		99.8975						0.3		99.9369							6.7
			0.083337		97.7953						0.087124		99.8986						0.3		99.9369							6.7
		14d	0.072833	0.0733493	98.0732	98.0595	0.0119883			14d	0.022214	0.021424	99.9741	99.9751	0.000815819			14d	0.3	0.3	99.9369	99.9369	0				14d	6.83	6.83667	0.0057735
			0.073534		98.0547						0.02118		99.9753						0.3		99.9369							6.84
			0.073681		98.0508						0.020878		99.9757						0.3		99.9369							6.84
		30d	0.090779	0.091687	97.5984	97.5744	0.020805			30d	0.030666	0.02685	99.9643	99.9687	0.00452344			30d	0.3	0.3	99.9369	99.9369	0				30d	6.83	6.82333	0.0057735
			0.092152		97.5621						0.0229		99.9733						0.3		99.9369							6.82
			0.09213		97.5627						0.026984		99.9686						0.3		99.9369							6.82
		150d	0.242384	0.247237	93.5877	93.4593	0.147445			150d	0.033768	0.0285	99.9607	99.9668	0.00660171			150d	0.3	0.3	99.9369	99.9369	0				150d	5.84	5.82	0.02
			0.246003		93.492						0.0225		99.9738						0.3		99.9369							5.8
			0.253324		93.2983						0.029232		99.966						0.3		99.9369							5.82
		300d	0.366994	0.373086	90.2912	90.13	0.147234			300d	0.398481	0.4049	99.536	99.5285	0.00684121			300d	0.3	0.3	99.9369	99.9369	0				300d	4.64	4.63	0.01
			0.377904		90.0025						0.410011		99.5226						0.3		99.9369							4.62
			0.37436		90.0963						0.406208		99.527						0.3		99.9369							4.63

## Sheet: SS
			concentration in supernatant（mg/L）	average	removal rate（%）	average	±				concentration in supernatant（mg/L）	average	removal rate（%）	average	±				concentration in supernatant（mg/L）	average	removal rate（%）	average	±						average	±
	Zn	2h	3.58863	3.58863	5.06267	5.06268	0.43795		Cu	2h	4.719	4.70033	94.5051	94.5269	0.0545828		Fe	2h	0.3	0.3	99.9369	99.9369	0	<kal		pH	2h	5.65	5.67333	0.0208167
			3.60519		4.62474						4.735		94.4865						0.3		99.9369							5.68
			3.57208		5.50063						4.647		94.589						0.3		99.9369							5.69
		6h	0.451565	0.4378	88.0538	88.418	0.408125			6h	0.3348	0.296933	99.6102	99.6542	0.0425904			6h	0.3	0.3	99.9369	99.9369	0				6h	6.43	6.43667	0.0057735
			0.421125		88.8591						0.2942		99.6574						0.3		99.9369							6.44
			0.440709		88.341						0.2618		99.6952						0.3		99.9369							6.44
		12h	0.274244	0.278252	92.7449	92.6388	0.105234			12h	0.0635	0.0612667	99.9261	99.9287	0.0064057			12h	0.3	0.3	99.9369	99.9369	0				12h	6.81	6.82667	0.0208167
			0.278313		92.6372						0.0653		99.924						0.3		99.9369							6.82
			0.282199		92.5344						0.055		99.936						0.3		99.9369							6.85
		1d	0.228785	0.214572	93.9475	94.3235	0.358093			1d	0.073	0.0598	99.915	99.9304	0.0148224			1d	0.3	0.3	99.9369	99.9369	0				1d	6.97	6.97	0.01
			0.213097		94.3625						0.0588		99.9315						0.3		99.9369							6.98
			0.201834		94.6605						0.0476		99.9446						0.3		99.9369							6.96
		3d	0.110551	0.096663	97.0754	97.4428	0.366275			3d	0.0299	0.0299333	99.9652	99.9651	0.00797632			3d	0.3	0.3	99.9369	99.9369	0				3d	7.01	7.01333	0.0057735
			0.096577		97.4451						0.0368		99.9571						0.3		99.9369							7.01
			0.082861		97.8079						0.0231		99.9731						0.3		99.9369							7.02
		7d	0.133099	0.128117	96.4789	96.6107	0.146961			7d	0.0202	0.0221	99.9765	99.9743	0.00221239			7d	0.3	0.3	99.9369	99.9369	0				7d	7.03	7.03667	0.0057735
			0.129126		96.584						0.0221		99.9743						0.3		99.9369							7.04
			0.122127		96.7691						0.024		99.9721						0.3		99.9369							7.04
		14d	0.044825	0.0430137	98.8142	98.8621	0.0579882			14d	0.02	0.02	99.9767	99.9767	1.74047e-14			14d	0.3	0.3	99.9369	99.9369	0				14d	7.12	7.12667	0.0057735
			0.043639		98.8455						0.02		99.9767						0.3		99.9369							7.13
			0.040577		98.9265						0.02		99.9767						0.3		99.9369							7.13
		30d	0.023028	0.0222007	99.3908	99.4127	0.0313101			30d	0.02	0.02	99.9767	99.9767	1.74047e-14			30d	0.3	0.3	99.9369	99.9369	0				30d	7.17	7.18333	0.011547
			0.022729		99.3987						0.02		99.9767						0.3		99.9369							7.19
			0.020845		99.4485						0.02		99.9767						0.3		99.9369							7.19
		150d	0.095364	0.072457	97.4771	98.0831	0.574429			150d	0.02	0.02	99.9767	99.9767	1.74047e-14			150d	0.3	0.3	99.9369	99.9369	0				150d	7.29	7.3	0.01
			0.052176		98.6197						0.02		99.9767						0.3		99.9369							7.3
			0.069831		98.1526						0.02		99.9767						0.3		99.9369							7.31
		300d	0.022907	0.0216494	99.394	99.4273	0.0317325			300d	0.060189	0.0592	99.9299	99.9311	0.00138271			300d	0.3	0.3	99.9369	99.9369	0				300d	7.49	7.46	0.0264575
			0.0215232		99.4306						0.059528		99.9307						0.3		99.9369							7.45
			0.020518		99.4572						0.057883		99.9326						0.3		99.9369							7.44
