# Supplementary material for: Iron (oxyhydr)oxides are responsible for the stabilization of Cu and Zn in AMD after treatment with limestone
Source: PeerJ. 2023 Jan 30;11:e14663. doi: 10.7717/peerj.14663 (PMC9897064; doi:10.7717/peerj.14663)
Supplement: Supplemental Information 5 [file peerj-11-14663-s005.xlsx]

## Sheet: Sheet1
	Zn(mg/g)										Cu(mg/g)										Fe(mg/g)
		PCFeOX	average		CFeOX	average		Total	average			PCFeOX	average		CFeOX	average		Total	average			PCFeOX	average		CFeOX	average		Total	average
	S-150d	0.300549	0.283664		0.14915	0.15028		0.477457	0.478774		S-150d	3.54684	3.482		1.54723	1.5659		5.91877	5.84765		S-150d	29.108	28.6942		5.87676	5.72354		35.486	34.4177
		0.285013			0.161289			0.481103				3.4843			1.52817			5.77137				26.9025			5.95122			33.6878
		0.265429			0.140402			0.477761				3.41485			1.62231			5.85281				30.072			5.34265			34.0794
	S-300d	0.158705	0.153896		0.25842	0.247368		0.433414	0.433414		S-300d	2.26898	2.213		2.08818	2.1738		6.05291	5.85555		S-300d	18.5655	18.0932		19.0629	19.0785		38.0455	37.1717
		0.158666			0.249372			0.457356				2.22168			2.28669			5.71492				17.9478			18.4277			36.608
		0.144317			0.234311			0.409471				2.14833			2.14654			5.79882				17.7663			19.745			36.8618
	SS-150d	0.234099	0.244099		0.120102	0.124495		0.396318	0.387878		SS-150d	2.49213	2.45117		0.821935	0.873775		4.17779	4.21121		SS-150d	24.8147	23.5388		4.44803	5.1497		28.6334	28.6885
		0.256565			0.127254			0.385944				2.51451			0.935077			4.32118				24.3274			5.26585			29.1943
		0.241634			0.126129			0.381371				2.34685			0.864312			4.13464				21.4744			5.73523			28.2379
	SS-300d	0.243495	0.269663		0.052632	0.0588863		0.320672	0.34622		SS-300d	2.50309	2.55567		0.72175	0.749675		3.97457	3.97222		SS-300d	23.6687	23.8694		5.0089	4.78371		29.3346	28.6531
		0.269674			0.058925			0.346636				2.42578			0.73675			3.86052				24.8115			4.47055			27.8875
		0.295821			0.065102			0.371351				2.73812			0.790526			4.08157				23.128			4.87167			28.7373
	Zn(%)										Cu(%)										Fe(%)
		PCFeOX(%)	average	±	CFeOX(%)	average	±					PCFeOX(%)	average	±	CFeOX(%)	average	±					PCFeOX(%)	average	±	CFeOX(%)	average	±
	S-150d	62.7748	59.248	3.67582	31.1525	31.3886	2.19086				S-150d	60.6542	59.5453	1.12911	26.459	26.7783	0.851094				S-150d	84.5726	83.3704	4.7207	17.0748	16.6296	0.964499
		59.5298			33.6879							59.5847			26.133							78.1648			17.2912
		55.4393			29.3253							58.397			27.7429							87.3737			15.523
	S-300d	36.6174	35.5079	1.91403	59.6243	57.0743	2.80998				S-300d	38.7493	37.7932	1.03818	35.6615	37.1238	1.74238				S-300d	49.9452	48.6746	1.12711	51.2834	51.3254	1.77236
		36.6084			57.5367							37.9415			39.0516							48.2834			49.5744
		33.2978			54.0617							36.6889			36.6581							47.7953			53.1184
	SS-150d	60.3538	62.932	2.94786	30.9639	32.0965	0.9915				SS-150d	59.1786	58.2058	2.1616	19.5178	20.7488	1.35737				SS-150d	86.497	82.0496	6.28965	15.5045	17.9504	2.27064
		66.1459			32.8078							59.7101			22.2045							84.7984			18.3553
		62.2964			32.5177							55.7287			20.5241							74.8535			19.9914
	SS-300d	70.3296	77.8879	7.55676	15.2019	17.0084	1.80091				SS-300d	63.0149	64.3385	4.09524	18.1699	18.8729	0.910422				SS-300d	82.6043	83.3048	2.99983	17.4812	16.6952	0.976334
		77.891			17.0195							61.0687			18.5476							86.5928			15.6023
		85.4432			18.8037							68.9318			19.9014							80.7171			17.0022
