# Supplementary material for: Iron (oxyhydr)oxides are responsible for the stabilization of Cu and Zn in AMD after treatment with limestone
Source: PeerJ. 2023 Jan 30;11:e14663. doi: 10.7717/peerj.14663 (PMC9897064; doi:10.7717/peerj.14663)
Supplement: Supplemental Information 6 [file peerj-11-14663-s006.xlsx]

## Sheet: Sheet1
			Fe (mg/L)	average	±		Cu (mg/L)	average	±		Zn (mg/L)	average	±
			488.62	475.663	11.424		85.52	85.8767	0.769697		4.27	3.78	0.528488
			467.04				86.76				3.85
			471.33				85.35				3.22
			As				Cd (mg/L)	average	±		SO42- (mg/L)	average	±
			-				0.026	0.027	0.001		13172.9	13070.4	202.156
							0.028				12837.5
							0.027				13200.8
