# Supplementary material for: Iron (oxyhydr)oxides are responsible for the stabilization of Cu and Zn in AMD after treatment with limestone
Source: PeerJ. 2023 Jan 30;11:e14663. doi: 10.7717/peerj.14663 (PMC9897064; doi:10.7717/peerj.14663)
Supplement: Supplemental Information 8 [file peerj-11-14663-s008.xlsx]

## Sheet: Sheet1
			pOH	c(0H-)		Zn(mg/L)	Zn(mol/L)		[Zn2+][OH-]2
		2h	8.33	4.67735e-09		3.58863	5.49e-05		1.20108e-21
		6h	7.56	2.75423e-08		0.4378	6.7e-06		5.08247e-21
		12h	7.17	6.76083e-08		0.278252	4.26e-06		1.9472e-20
		24h	7.03	9.33254e-08		0.214572	3.28e-06		2.85676e-20
		1d	6.99	1.02329e-07		0.096663	1.48e-06		1.54975e-20
		7d	6.96	1.09648e-07		0.128117	1.96e-06		2.35644e-20
		14d	6.87	1.34896e-07		0.0430137	6.58e-07		1.19736e-20
		30d	6.82	1.51356e-07		0.0222007	3.4e-07		7.78895e-21
		150d	6.7	1.99526e-07		0.072457	1.11e-06		4.41899e-20
		300d	6.54	2.88403e-07		0.0216494	3.31e-07		2.75314e-20
